# Supplementary material for: Action-outcome delays modulate the temporal expansion of intended outcomes
Source: Sci Rep. 2024 Jan 29;14:2379. doi: 10.1038/s41598-024-52287-x (PMC10824756; doi:10.1038/s41598-024-52287-x)
Supplement: Supplementary file 1 — Supplementary Information 1. [file 41598_2024_52287_MOESM1_ESM.csv]

Subject ID	Intended_25% - 250ms	Intended_PSE - 250ms	Intended_75% - 250ms	Intended_DL - 250ms	Intended_Weber - 250ms	Unintended_25% - 250ms	Unintended_PSE - 250ms	Unintended_75% - 250ms	Unintended_DL - 250ms	Unintended_Weber - 250ms	Intended_25% - 1000ms	Intended_PSE - 1000ms	Intended_75% - 1000ms	Intended_DL - 1000ms	Intended_Weber - 1000ms	Unintended_25% - 1000ms	Unintended_PSE - 1000ms	Unintended_75% - 1000ms	Unintended_DL - 1000ms	Unintended_Weber - 1000ms
PAX01	414.2644335	467.5177816	522.9769068	54.35623663	0.116265603	434.1951815	503.0879936	574.8728031	70.33881079	0.139814131	427.2682632	479.7755133	532.2827579	52.50724734	0.109441282	453.6363048	500.134994	546.6328184	46.49825679	0.092971412
PAX02	396.8958216	478.6987489	560.5016557	81.80291704	0.170886006	449.7106622	493.2738035	536.8279374	43.55863763	0.088305191	423.9183497	472.806079	521.6937755	48.88771289	0.103399079	394.8588821	459.3252103	523.795349	64.46823342	0.140354224
PAX03	541.0881662	586.6784517	632.2694511	45.59064246	0.077709761	506.5916181	580.1501184	653.7086185	73.55850019	0.126792183	480.1768921	588.7577344	697.3842081	108.603658	0.184462389	486.1073407	556.945166	631.1747712	72.53371526	0.130234931
PAX04	457.832984	519.2283181	580.6236523	61.39533415	0.118243424	509.0521684	572.6571161	640.9895893	65.96871047	0.115197574	426.8401092	471.5797233	519.7384921	46.44919148	0.098497007	448.4215123	500.012227	551.6026548	51.59057124	0.103178619
PAX05	586.7768554	687.9853079	789.1998853	101.2115149	0.147112902	603.0999293	648.8917981	735.4609323	66.18050151	0.101990042	473.7553408	527.2159662	581.8161263	54.03039277	0.102482467	490.2354971	569.7928886	657.5876499	83.67607639	0.146853494
PAX06	501.1503797	546.657903	592.1653274	45.50747385	0.083246714	511.2825181	550.4204013	595.2154801	41.96648097	0.076244414	439.8346176	477.3550227	518.8442157	39.50479905	0.08275769	439.4797576	493.2528853	547.0259863	53.77311436	0.109017334
PAX07	439.2039246	584.513618	729.822368	145.3092217	0.248598522	440.973762	592.9523122	744.9173674	151.9718027	0.256296838	366.0579463	515.0971962	664.1364134	149.0392336	0.289341962	387.4540671	571.5198924	755.5845627	184.0652478	0.322062714
PAX08	503.4938113	657.2310693	810.9909652	153.748577	0.233933824	513.5069284	624.9509836	736.4008513	111.4469615	0.178329124	513.763837	633.9877441	754.2167477	120.2264554	0.189635299	573.9979851	663.811113	753.630445	89.81622999	0.135303896
PAX09	460.3593807	539.7318553	642.7627762	91.20169776	0.16897594	503.8500329	592.7117652	679.6694676	87.90971734	0.148317821	409.541107	487.3638298	568.883532	79.67121248	0.16347379	371.1732112	425.0493398	480.1779128	54.50235083	0.128225939
PAX10	550.6494861	620.7244814	690.7994767	70.07499531	0.112892269	564.0016579	649.2556487	734.509617	85.25397956	0.131310339	481.9748642	532.8062261	585.0715741	51.54835495	0.096748785	466.8386871	524.0137222	583.3008371	58.231075	0.111125096
PAX11	435.6694319	483.4071239	528.7076163	46.51909222	0.096231706	390.3841569	459.0643148	527.7444728	68.68015797	0.149609011	377.2094714	426.5013876	475.7932925	49.29191053	0.115572685	426.6778126	459.0797685	490.4532723	31.88772982	0.069460107
PAX12	465.9294574	556.8131919	652.8297977	93.45017015	0.167830381	452.474508	526.461579	605.0354877	76.28048984	0.144892795	346.4099857	454.1271997	561.8437522	107.7168833	0.237195401	267.0595527	372.6142266	478.1690192	105.5547333	0.283281544
PAX13	376.5545575	464.2571675	551.9597775	87.70260999	0.188909544	402.3832029	472.167748	545.5955829	71.60618999	0.151654132	309.1882865	388.5225318	467.8564212	79.33406733	0.204194251	341.5552324	420.8839527	502.7167399	80.58075378	0.19145599
PAX14	522.987744	623.2691053	723.5504665	100.2813612	0.160895768	523.9468599	599.6982399	682.290976	79.17205802	0.132019827	441.7506128	516.4639908	599.8163056	79.03284641	0.153026828	441.8424234	546.4824153	651.1226874	104.640132	0.191479413
PAX15	472.4729986	576.3603913	694.6871387	111.10707	0.192773604	411.7315101	528.7813009	764.4831029	176.3757964	0.333551501	428.8023729	603.3584277	777.9120367	174.5548319	0.289305368	465.5498724	582.2679246	698.9859666	116.7180471	0.200454193
PAX16	550.4478649	605.7191594	668.2601211	58.9061281	0.097249901	567.6586744	625.9002672	702.8059798	67.57365274	0.107962332	461.0740088	575.1097741	689.1455335	114.0357623	0.19828521	506.73211	601.822473	696.9128358	95.09036292	0.158004008
PAX17	503.5276191	566.8034218	630.0847349	63.27855788	0.111641101	541.2560423	613.9483195	686.6405968	72.69227725	0.118401297	443.6476173	493.3077759	545.3630006	50.85769161	0.103095256	471.3135961	527.7697462	582.3170192	55.50171153	0.105162738
PAX18	625.312622	662.2765488	701.7144287	38.20090334	0.057681196	614.100036	681.553463	749.0068901	67.45342705	0.098970119	602.3979239	653.5148107	704.633132	51.11760402	0.078219503	552.749174	613.2534748	673.7577779	60.50430194	0.098661164
PAX19	465.8841715	582.4553504	699.0265293	116.5711789	0.200137536	431.7078578	539.2937021	655.747875	112.0200086	0.207716145	330.6091641	412.2283664	496.7528852	83.07186057	0.20151903	394.2295922	438.6458957	484.1063033	44.93835557	0.102447911
PAX20	427.5986001	496.5016259	570.1244013	71.26290062	0.143530045	363.6573833	475.1634369	586.6694904	111.5060535	0.234668842	405.559243	472.6582283	539.7572172	67.0989871	0.141960899	355.3522456	438.2298742	529.9254678	87.28661108	0.199179965
PAX21	464.1072823	526.5178086	588.9283174	62.41051751	0.118534485	446.6344496	523.4707376	603.5935185	78.47953449	0.149921531	365.3896325	440.9922859	517.5622324	76.08629996	0.17253431	406.8421872	466.2676473	525.6931075	59.42546017	0.127449246
PAX22	396.8554652	478.58754	560.3195815	81.73205815	0.170777656	409.9720207	539.0157798	668.0595388	129.043759	0.239406273	423.6262865	487.9287751	545.9002524	61.13698295	0.12529899	325.0985916	438.3410462	551.5726307	113.2370195	0.25833086
PAX23	464.3297116	557.7853335	672.2738439	103.9720661	0.186401578	480.1951992	588.8077752	697.4203499	108.6125753	0.184461856	494.9803682	527.0216024	559.0862425	32.05293714	0.06081902	443.0652507	532.8142735	622.5632962	89.74902277	0.168443353
