# Supplementary material for: Action-outcome delays modulate the temporal expansion of intended outcomes
Source: Sci Rep. 2024 Jan 29;14:2379. doi: 10.1038/s41598-024-52287-x (PMC10824756; doi:10.1038/s41598-024-52287-x)
Supplement: Supplementary file 2 — Supplementary Information 2. [file 41598_2024_52287_MOESM2_ESM.csv]

Subject ID	Group	Intended_25%	Intended_PSE	Intended_75%	Intended_DL	Intended_Weber	Unintended_25%	Unintended_PSE	Unintended_75%	Unintended_DL	Unintended_Weber
PA01	250ms Delay	502.7109052	573.3116662	643.9124275	70.60076115	0.123145516	491.9080699	573.7299995	655.5520087	81.8219694	0.142614068
PA02	1000ms Delay	377.2094714	426.5013876	475.7932925	49.29191053	0.115572685	390.4151734	459.1422013	527.8692291	68.72702788	0.149685713
PA03	250ms Delay	468.2660081	537.8621001	612.5914728	72.16273234	0.134165862	467.1827199	539.897525	627.7637144	80.29049725	0.148714327
PA04	1000ms Delay	442.5106324	539.8241177	637.1376031	97.31348534	0.180268873	530.9171406	593.5204399	656.1237391	62.60329924	0.105477916
PA05	250ms Delay	508.3485711	576.5076779	651.5954459	71.62343741	0.124236745	510.1613548	601.558333	692.9554188	91.39703201	0.151933781
PA06	1000ms Delay	492.8790426	639.2939123	785.708782	146.4148697	0.229025909	555.474672	669.1522557	782.8298516	113.6775898	0.169882996
PA07	1000ms Delay	600.6726043	664.6220014	751.1125413	75.21996852	0.113177067	536.1433098	677.5617764	818.9801249	141.4184075	0.208716625
PA08	250ms Delay	529.5311177	655.743166	778.7183139	124.5935981	0.190003655	502.9518186	594.1380375	674.1597809	85.60398115	0.144080964
PA09	1000ms Delay	373.3429933	413.6532777	453.9635821	40.31029437	0.097449474	378.6755937	451.9374686	525.1993436	73.26187491	0.16210622
PA10	1000ms Delay	493.0714359	528.2161468	568.921609	37.92508654	0.071798423	524.4530427	573.2405631	622.0280864	48.78752181	0.085108286
PA11	250ms Delay	487.8364769	566.7367477	645.637074	78.90029853	0.139218603	475.3442362	553.8582991	634.6523012	79.65403252	0.143816627
PA12	250ms Delay	417.5842476	532.1408223	646.6969917	114.5563721	0.215274543	422.313229	510.6694899	605.460482	91.57362647	0.179320731
PA13	250ms Delay	451.4559348	486.2678797	523.2480829	35.89607409	0.073819546	445.1523574	510.2069501	582.0799967	68.46381965	0.134188332
PA14	250ms Delay	516.6665136	633.2710011	749.8757041	116.6045952	0.184130641	504.5887776	618.0501214	731.5112106	113.4612165	0.183579313
PA15	1000ms Delay	405.4495176	449.8832873	502.1975551	48.37401875	0.107525707	433.7310933	487.5144021	542.3688716	54.31888914	0.111420071
PA16	250ms Delay	442.2378439	527.2677144	625.1693231	91.46573957	0.173471155	437.4970837	524.5107892	618.1294931	90.31620474	0.172191319
PA17	250ms Delay	373.8064829	489.2416632	604.6646583	115.4290877	0.235934705	475.9434416	513.8608175	557.5470919	40.80182514	0.079402484
PA18	1000ms Delay	437.4160456	497.8393104	560.2011515	61.392553	0.12331801	484.3611672	566.9884694	649.6157855	82.62730918	0.14573014
PA19	250ms Delay	424.8103119	461.9278958	502.1281642	38.65892618	0.083690391	402.1867506	491.9591363	581.7315234	89.77238641	0.182479356
PA20	1000ms Delay	469.2324064	520.1391584	570.7441696	50.75588162	0.097581351	467.6045835	520.0735802	572.5313968	52.46340663	0.100876892
PA21	250ms Delay	456.5529074	525.3123269	598.590951	71.01902181	0.135193899	423.7121998	519.028116	614.3440322	95.31591621	0.183643069
PA22	1000ms Delay	467.2720861	499.9954047	532.7187238	32.72331884	0.065447239	464.368394	539.8597869	615.3511799	75.49139298	0.139835185
PA23	250ms Delay	388.7776525	451.460108	519.0409928	65.1316701	0.144268937	421.515454	490.2213933	554.7822568	66.6334014	0.135925119
PA24	1000ms Delay	509.767439	540.8026446	572.5749433	31.40375216	0.058068784	471.8302825	527.1657298	583.8339323	56.00182488	0.106231915
PA25	1000ms Delay	420.393037	484.5710431	550.723423	65.16519303	0.134480163	419.9375409	505.6698624	591.4072113	85.7348352	0.169547053
PA26	250ms Delay	466.5638573	553.2856982	640.0079067	86.72202472	0.156740044	450.8210029	500.8206592	554.5184274	51.84871225	0.103527503
PA27	1000ms Delay	507.8479924	553.3231599	598.7982044	45.47510598	0.082185438	476.8016678	514.4532073	554.842899	39.02061559	0.075848717
PA28	250ms Delay	463.3595327	553.67053	643.9815848	90.31102601	0.163113298	464.264266	554.8727964	648.1936633	91.96469867	0.165740147
PA29	1000ms Delay	518.60551	586.8820699	655.1574586	68.27597431	0.116336787	542.9887748	579.6630444	616.3373116	36.67426842	0.063268253
PA30	250ms Delay	401.6235567	456.1889111	515.5910703	56.98375679	0.12491263	403.5958903	462.2019582	526.1724391	61.28827439	0.132600638
PA31	1000ms Delay	413.5583641	479.6774594	545.7965548	66.11909536	0.137840739	452.4591962	506.3923436	560.3252792	53.93304148	0.106504457
PA32	250ms Delay	448.2649502	499.8379182	551.4108922	51.57297098	0.103179389	417.3740294	453.5747645	493.0057664	37.81586848	0.083372955
PA33	1000ms Delay	445.9982824	511.2344937	580.6671035	67.33441052	0.131709443	564.9133891	616.2894252	672.9077326	53.99717174	0.08761658
PA34	250ms Delay	367.3121217	413.2776963	459.2432709	45.96557463	0.111222007	429.6039749	473.059768	516.5155446	43.45578483	0.091861088
PA35	250ms Delay	457.6518132	506.5373494	555.422876	48.88553137	0.096509234	453.8890053	515.8395386	587.4799807	66.79548767	0.129488887
PA36	1000ms Delay	439.5601411	493.3357267	547.1114955	53.7756772	0.109004222	442.0537753	494.9176716	551.5359755	54.74110009	0.110606477
PA37	1000ms Delay	453.6363048	500.134994	546.6328184	46.49825679	0.092971412	446.1077545	539.9913082	633.8748787	93.8835621	0.173861247
PA38	250ms Delay	411.2268372	500.0892589	590.9343117	89.85373727	0.179675399	494.5447172	558.5566502	627.293081	66.3741819	0.118831603
PA39	250ms Delay	509.4931206	559.8541469	610.2151733	50.36102632	0.089953833	530.8570713	593.5563603	656.2560696	62.69949917	0.105633607
PA40	1000ms Delay	459.7423291	546.5179314	633.2935244	86.77559764	0.158779049	435.7049705	507.6856	583.2812474	73.78813844	0.145342193
PA41	250ms Delay	474.498469	546.5734478	618.6485094	72.0750202	0.131867035	455.5258778	548.2886206	647.3091592	95.89164067	0.174892633
PA42	1000ms Delay	516.8726474	556.7157653	593.9729305	38.55014153	0.069245644	514.8984444	560.0692585	605.2400726	45.17081409	0.080652193
PA43	250ms Delay	562.5865992	613.6046185	664.6225999	51.01800033	0.083144746	510.6551963	580.3557089	650.0561421	69.70047291	0.120099573
PA44	1000ms Delay	444.4504773	526.2643198	608.0781623	81.81384248	0.155461504	406.6213886	553.9686282	701.3144121	147.3465117	0.265983495
PA45	250ms Delay	380.5113489	430.2675008	495.2872534	57.38795224	0.133377381	378.6545644	440.0329982	511.4720666	66.40875111	0.150917662
PA46	1000ms Delay	428.5857387	471.278005	515.1022593	43.2582603	0.091789262	453.8663346	519.7133522	585.5603642	65.84701481	0.126698717
